# Supplementary material for: Genome-Wide Identification of Members of the Soybean CBL Gene Family and Characterization of the Functional Role of GmCBL1 in Responses to Saline and Alkaline Stress
Source: Plants (Basel). 2024 May 9;13(10):1304. doi: 10.3390/plants13101304 (PMC11124892; doi:10.3390/plants13101304)
Supplement: Supplementary file 1 [file plants-13-01304-s001.zip]

Archive with 1 entries (1 files):
- plants-2927324-supplementary.pdf
